# Supplementary material for: Profiles of histidine-rich glycoprotein associate with age and risk of all-cause mortality
Source: Life Sci Alliance. 2020 Jul 31;3(10):e202000817. doi: 10.26508/lsa.202000817 (PMC7409555; doi:10.26508/lsa.202000817)
Supplement: Supplementary file 1 [file LSA-2020-00817_TableS1.xls]

## Sheet: TableS1
# Supplementary Table 1. The association between age and individual protein profiles.
#
# pval = nominal P-value from association test between antibody profile and age
# adj_p = Bonferroni adjusted P-value of 'pval'
# twin = nominal P-value from the linear mixed-effects model that takes into account correlation between twins
# adj_p_twin : Bonferroni adjusted P-value of 'twin'
antibody	pval	adj_p	twin	adj_p_twin
HPA045005	6.46e-09	4.69e-05	1.19e-08	8.62e-05
HPA029040	1.45e-06	0.0105	1.14e-06	0.00826
HPA029716	1.09e-05	0.0791	1.16e-05	0.0844
HPA029931	1.36e-05	0.0987	1.57e-05	0.114
HPA039928	1.89e-05	0.137	2.13e-05	0.154
HPA029890	4.45e-05	0.323	3.73e-05	0.271
HPA042225	0.000165	1	0.000279	1
HPA044857	0.00029	1	0.000375	1
HPA037551	0.000323	1	0.000344	1
HPA031469	0.000323	1	0.000281	1
HPA027898	0.000333	1	0.000484	1
HPA035464	0.000607	1	0.000525	1
HPA043505	0.000723	1	0.00158	1
HPA043533	0.000761	1	0.00136	1
HPA027377	0.000825	1	0.000725	1
HPA044586	0.00108	1	0.00148	1
HPA035427	0.00121	1	0.00118	1
HPA043928	0.00121	1	0.00179	1
HPA047543	0.00123	1	0.00264	1
HPA042943	0.00139	1	0.00215	1
HPA004899	0.00157	1	0.00191	1
HPA041575	0.0017	1	0.00215	1
HPA044725	0.00186	1	0.00222	1
HPA041782	0.00187	1	0.00306	1
HPA042972	0.00201	1	0.00221	1
HPA028464	0.00208	1	0.00207	1
HPA041993	0.00217	1	0.00242	1
HPA037398	0.00221	1	0.00188	1
HPA043785	0.00223	1	0.00311	1
HPA036374	0.00238	1	0.00372	1
HPA028748	0.00252	1	0.00388	1
HPA044579	0.00255	1	0.00234	1
HPA045039	0.00305	1	0.00345	1
HPA045088	0.00333	1	0.00298	1
HPA032008	0.00352	1	0.00535	1
HPA028017	0.00364	1	0.00754	1
HPA038696	0.00423	1	0.0038	1
HPA028768	0.00512	1	0.00434	1
HPA042212	0.00559	1	0.00587	1
HPA036592	0.00563	1	0.00233	1
HPA031274	0.00577	1	0.00322	1
HPA038300	0.00622	1	0.00564	1
HPA029577	0.00624	1	0.00512	1
HPA043591	0.00636	1	0.00891	1
HPA045209	0.00638	1	0.00631	1
HPA043553	0.00648	1	0.00677	1
HPA044206	0.007	1	0.0083	1
HPA036028	0.00737	1	0.00874	1
HPA042704	0.00765	1	0.00876	1
HPA047517	0.0077	1	0.0113	1
HPA045203	0.00788	1	0.00539	1
HPA047377	0.00807	1	0.018	1
HPA041972	0.0081	1	0.00818	1
HPA043528	0.0082	1	0.00902	1
HPA047428	0.0086	1	0.0134	1
HPA041033	0.00889	1	0.00966	1
HPA035750	0.0089	1	0.00951	1
HPA035717	0.00928	1	0.00978	1
HPA036129	0.00935	1	0.00797	1
HPA047674	0.00971	1	0.0123	1
HPA045206	0.00993	1	0.0105	1
HPA028549	0.00993	1	0.0136	1
HPA042875	0.00999	1	0.0115	1
HPA045680	0.0106	1	0.0086	1
HPA030117	0.0117	1	0.0119	1
HPA043613	0.0121	1	0.0185	1
HPA032013	0.0123	1	0.00868	1
HPA028125	0.0124	1	0.0114	1
HPA043503	0.0125	1	0.0228	1
HPA047419	0.0125	1	0.0196	1
HPA047433	0.0128	1	0.0165	1
HPA043465	0.013	1	0.0139	1
HPA044572	0.0131	1	0.0184	1
HPA045223	0.0141	1	0.0137	1
HPA040230	0.0151	1	0.0201	1
HPA035266	0.0151	1	0.0163	1
HPA035072	0.0153	1	0.0165	1
HPA042008	0.0163	1	0.015	1
HPA035069	0.0167	1	0.015	1
HPA035511	0.0168	1	0.0146	1
HPA041429	0.017	1	0.0193	1
HPA028440	0.0175	1	0.0176	1
HPA036606	0.0176	1	0.0148	1
HPA045934	0.0177	1	0.0199	1
HPA044555	0.0177	1	0.02	1
HPA044998	0.0177	1	0.0143	1
HPA047533	0.0179	1	0.0303	1
HPA035104	0.0181	1	0.0152	1
HPA036117	0.0181	1	0.021	1
HPA026851	0.0182	1	0.022	1
HPA035857	0.0183	1	0.0102	1
HPA046957	0.0187	1	0.0242	1
HPA043573	0.0188	1	0.0204	1
HPA038139	0.0192	1	0.0178	1
HPA029774	0.0192	1	0.0143	1
HPA045598	0.0193	1	0.0299	1
HPA046427	0.0198	1	0.0186	1
HPA047392	0.0198	1	0.0256	1
HPA031197	0.0198	1	0.0184	1
HPA047228	0.0201	1	0.0272	1
HPA038444	0.0207	1	0.0197	1
HPA031210	0.0214	1	0.0265	1
HPA027342	0.0218	1	0.0199	1
HPA037800	0.0221	1	0.0282	1
HPA043783	0.0227	1	0.0365	1
HPA045484	0.0227	1	0.0341	1
HPA035049	0.0228	1	0.0194	1
HPA047524	0.0228	1	0.022	1
HPA042191	0.0229	1	0.0323	1
HPA043837	0.0229	1	0.0306	1
HPA037730	0.023	1	0.0215	1
HPA038609	0.0232	1	0.0242	1
HPA044852	0.0234	1	0.0236	1
HPA045780	0.0236	1	0.0312	1
HPA029957	0.0248	1	0.0216	1
HPA027230	0.025	1	0.0233	1
HPA043739	0.0257	1	0.0428	1
HPA044615	0.0258	1	0.0481	1
HPA044225	0.0261	1	0.0345	1
HPA027022	0.0261	1	0.0192	1
HPA046557	0.0263	1	0.0305	1
HPA035362	0.0264	1	0.0255	1
HPA047367	0.0268	1	0.0355	1
HPA028407	0.0271	1	0.0254	1
HPA035012	0.0277	1	0.026	1
HPA035793	0.0279	1	0.0283	1
HPA040869	0.0281	1	0.0351	1
HPA035212	0.0288	1	0.0269	1
HPA043943	0.0292	1	0.0541	1
HPA045811	0.0293	1	0.049	1
HPA036116	0.0294	1	0.0324	1
HPA045525	0.0296	1	0.0344	1
HPA029068	0.0296	1	0.0226	1
HPA035158	0.0302	1	0.0266	1
HPA043468	0.0304	1	0.0447	1
HPA031217	0.0313	1	0.0335	1
HPA046158	0.0317	1	0.0324	1
HPA043531	0.0318	1	0.0536	1
HPA043968	0.032	1	0.0536	1
HPA044347	0.0332	1	0.0403	1
HPA028494	0.0334	1	0.0292	1
HPA044076	0.0337	1	0.047	1
HPA037807	0.0339	1	0.0323	1
HPA047778	0.0341	1	0.0382	1
HPA030243	0.0346	1	0.0399	1
HPA029387	0.0347	1	0.0331	1
HPA030058	0.0349	1	0.0263	1
HPA029512	0.035	1	0.0312	1
HPA031167	0.035	1	0.0457	1
HPA046607	0.0352	1	0.0335	1
HPA035127	0.0353	1	0.039	1
HPA043651	0.0356	1	0.0436	1
HPA035584	0.0356	1	0.0335	1
HPA031123	0.0356	1	0.0305	1
HPA042005	0.0357	1	0.0323	1
HPA047764	0.0358	1	0.0429	1
HPA042720	0.0366	1	0.0433	1
HPA036121	0.0368	1	0.0388	1
HPA039894	0.0375	1	0.034	1
HPA047765	0.038	1	0.0501	1
HPA045411	0.038	1	0.0375	1
HPA046936	0.039	1	0.0472	1
HPA043538	0.0394	1	0.0478	1
HPA034699	0.0396	1	0.0293	1
HPA043697	0.0403	1	0.0517	1
HPA042511	0.0409	1	0.0386	1
HPA043005	0.0409	1	0.0313	1
HPA027309	0.0411	1	0.0454	1
HPA045228	0.0412	1	0.0431	1
HPA043581	0.0417	1	0.0685	1
HPA044134	0.0418	1	0.0511	1
HPA044948	0.0422	1	0.0399	1
HPA047082	0.0422	1	0.0759	1
HPA043209	0.0427	1	0.064	1
HPA039796	0.0435	1	0.0411	1
HPA038511	0.0442	1	0.0418	1
HPA028608	0.0447	1	0.0531	1
HPA030188	0.0451	1	0.0448	1
HPA037986	0.0455	1	0.043	1
HPA046949	0.0457	1	0.0667	1
HPA028270	0.0459	1	0.0376	1
HPA047635	0.0463	1	0.0862	1
HPA032109	0.0464	1	0.0456	1
HPA030046	0.0465	1	0.0419	1
HPA043823	0.0465	1	0.058	1
HPA043913	0.0466	1	0.0426	1
HPA044034	0.0466	1	0.0492	1
HPA042768	0.0477	1	0.0502	1
HPA035824	0.0478	1	0.0458	1
HPA043865	0.0479	1	0.049	1
HPA031074	0.0481	1	0.0543	1
HPA029769	0.0485	1	0.0487	1
HPA043500	0.0494	1	0.0933	1
HPA045477	0.0495	1	0.0497	1
HPA035899	0.0496	1	0.0508	1
HPA044130	0.0497	1	0.0489	1
HPA044748	0.0509	1	0.0483	1
HPA042195	0.051	1	0.0563	1
HPA044144	0.0511	1	0.059	1
HPA045282	0.0511	1	0.0701	1
HPA037915	0.0518	1	0.0491	1
HPA043172	0.0519	1	0.0713	1
HPA035111	0.0521	1	0.0385	1
HPA029480	0.0522	1	0.0652	1
HPA047168	0.0523	1	0.0767	1
HPA028648	0.0529	1	0.0424	1
HPA044176	0.0531	1	0.0676	1
HPA047732	0.0532	1	0.0793	1
HPA040913	0.0532	1	0.0532	1
HPA030670	0.0536	1	0.0509	1
HPA044386	0.0537	1	0.052	1
HPA031569	0.0538	1	0.0663	1
HPA027527	0.0538	1	0.0589	1
HPA042973	0.0541	1	0.0612	1
HPA024823	0.0542	1	0.0515	1
HPA036946	0.0548	1	0.0539	1
HPA026790	0.0549	1	0.0763	1
HPA044731	0.0551	1	0.0523	1
HPA047175	0.0552	1	0.0462	1
HPA047779	0.0556	1	0.0571	1
HPA045523	0.0557	1	0.0587	1
HPA047397	0.0558	1	0.0617	1
HPA035807	0.0564	1	0.0496	1
HPA027725	0.0565	1	0.0607	1
HPA047747	0.0573	1	0.0556	1
HPA035817	0.0574	1	0.0502	1
HPA039510	0.0575	1	0.0548	1
HPA035675	0.0575	1	0.0586	1
HPA035782	0.0579	1	0.052	1
HPA047659	0.0582	1	0.0554	1
HPA041751	0.0582	1	0.076	1
HPA042196	0.0582	1	0.0638	1
HPA043731	0.0587	1	0.0733	1
HPA028946	0.0588	1	0.0559	1
HPA035125	0.0588	1	0.0414	1
HPA043888	0.0588	1	0.0721	1
HPA047722	0.0594	1	0.0767	1
HPA043072	0.0595	1	0.0622	1
HPA029905	0.0596	1	0.0544	1
HPA031121	0.0606	1	0.0613	1
HPA037696	0.0607	1	0.055	1
HPA001012	0.0608	1	0.0563	1
HPA042201	0.061	1	0.0855	1
HPA043300	0.061	1	0.0648	1
HPA047129	0.061	1	0.0986	1
HPA029981	0.0612	1	0.052	1
HPA044581	0.0613	1	0.0749	1
HPA046360	0.0622	1	0.0591	1
HPA042000	0.0622	1	0.0789	1
HPA039103	0.0627	1	0.061	1
HPA036720	0.0628	1	0.0679	1
HPA039984	0.0632	1	0.0623	1
HPA037843	0.0633	1	0.0603	1
HPA030110	0.064	1	0.0579	1
HPA044913	0.064	1	0.0881	1
HPA044418	0.0647	1	0.0752	1
HPA044577	0.0647	1	0.0603	1
HPA043022	0.0648	1	0.0802	1
HPA035447	0.0648	1	0.0563	1
HPA046772	0.0649	1	0.0635	1
HPA030432	0.0654	1	0.0873	1
HPA035389	0.0657	1	0.0748	1
HPA042139	0.0657	1	0.0867	1
HPA044022	0.0658	1	0.0801	1
HPA011762	0.0659	1	0.0798	1
HPA035469	0.0659	1	0.0632	1
HPA035578	0.067	1	0.0489	1
HPA044834	0.0679	1	0.0685	1
HPA043690	0.0679	1	0.08	1
HPA029856	0.0681	1	0.0629	1
HPA043190	0.069	1	0.0671	1
HPA043979	0.0694	1	0.084	1
HPA035519	0.0695	1	0.0558	1
HPA046350	0.0696	1	0.0661	1
HPA032094	0.0697	1	0.0556	1
HPA036967	0.0699	1	0.0682	1
HPA038620	0.0699	1	0.0667	1
HPA028834	0.07	1	0.0669	1
HPA035823	0.0701	1	0.0689	1
HPA035795	0.0701	1	0.0597	1
HPA035316	0.0701	1	0.0747	1
HPA035074	0.0702	1	0.0669	1
HPA029940	0.0703	1	0.0713	1
HPA047739	0.0703	1	0.0756	1
HPA041427	0.0704	1	0.0775	1
HPA043926	0.0705	1	0.0716	1
HPA046512	0.071	1	0.111	1
HPA029511	0.0713	1	0.0704	1
HPA047204	0.0714	1	0.102	1
HPA035937	0.0716	1	0.0893	1
HPA038052	0.0716	1	0.0684	1
HPA031269	0.0717	1	0.0787	1
HPA044860	0.0726	1	0.0737	1
HPA035363	0.0727	1	0.0682	1
HPA046937	0.0727	1	0.0705	1
HPA039636	0.0727	1	0.0706	1
HPA035709	0.0728	1	0.0991	1
HPA036565	0.0731	1	0.0569	1
HPA038448	0.0734	1	0.0701	1
HPA045045	0.0735	1	0.0728	1
HPA047561	0.0737	1	0.0714	1
HPA042375	0.0737	1	0.101	1
HPA034769	0.0746	1	0.073	1
HPA036096	0.0747	1	0.065	1
HPA046863	0.0749	1	0.0894	1
HPA044880	0.0754	1	0.0907	1
HPA043141	0.076	1	0.0946	1
HPA035844	0.0763	1	0.0735	1
HPA028997	0.0763	1	0.0928	1
HPA047229	0.0769	1	0.101	1
HPA039587	0.0774	1	0.074	1
HPA047445	0.0774	1	0.106	1
HPA043208	0.0775	1	0.117	1
HPA047098	0.078	1	0.0777	1
HPA027202	0.0781	1	0.0759	1
HPA034586	0.0781	1	0.0805	1
HPA035623	0.0783	1	0.0772	1
HPA045699	0.0784	1	0.078	1
HPA044739	0.0793	1	0.0952	1
HPA030353	0.0793	1	0.0693	1
HPA032065	0.0797	1	0.103	1
HPA030585	0.0801	1	0.0767	1
HPA035307	0.0803	1	0.073	1
HPA029976	0.0804	1	0.0731	1
HPA041965	0.0804	1	0.0964	1
HPA046105	0.0804	1	0.0809	1
HPA035575	0.0814	1	0.0713	1
HPA036535	0.0816	1	0.0651	1
HPA036548	0.0816	1	0.076	1
HPA043108	0.082	1	0.0884	1
HPA046378	0.0824	1	0.0866	1
HPA047424	0.0824	1	0.0953	1
HPA027605	0.0828	1	0.0793	1
HPA035374	0.0831	1	0.0712	1
HPA041379	0.0835	1	0.0973	1
HPA045752	0.0836	1	0.0801	1
HPA047564	0.0839	1	0.118	1
HPA035420	0.0842	1	0.0734	1
HPA040721	0.0845	1	0.097	1
HPA034570	0.0848	1	0.121	1
HPA045272	0.0854	1	0.115	1
HPA032304	0.0854	1	0.0736	1
HPA042900	0.0855	1	0.0778	1
HPA043018	0.0859	1	0.0796	1
HPA041477	0.0862	1	0.07	1
HPA046819	0.0862	1	0.0803	1
HPA029832	0.0865	1	0.0838	1
HPA044492	0.0868	1	0.117	1
HPA043683	0.0869	1	0.101	1
HPA044132	0.0871	1	0.11	1
HPA029239	0.0876	1	0.095	1
HPA043614	0.0877	1	0.149	1
HPA030487	0.0877	1	0.165	1
HPA001247	0.0881	1	0.101	1
HPA035809	0.0882	1	0.0876	1
HPA037674	0.0888	1	0.0851	1
HPA045654	0.0888	1	0.0669	1
HPA042608	0.0891	1	0.0899	1
HPA044658	0.0894	1	0.0945	1
HPA038713	0.0896	1	0.0859	1
HPA027555	0.0898	1	0.0821	1
HPA035085	0.0905	1	0.0755	1
HPA035083	0.0909	1	0.0866	1
HPA041005	0.0915	1	0.0928	1
HPA038497	0.0917	1	0.088	1
HPA045335	0.0921	1	0.0885	1
HPA017258	0.0923	1	0.0885	1
HPA047570	0.0926	1	0.111	1
HPA040808	0.0926	1	0.139	1
HPA044872	0.0929	1	0.0724	1
HPA034514	0.0935	1	0.0948	1
HPA036296	0.0936	1	0.0533	1
HPA042654	0.0936	1	0.0944	1
HPA037685	0.094	1	0.0959	1
HPA034979	0.0946	1	0.0991	1
HPA047481	0.0946	1	0.136	1
HPA042500	0.0949	1	0.104	1
HPA029974	0.0949	1	0.0935	1
HPA028112	0.095	1	0.128	1
HPA037531	0.095	1	0.0993	1
HPA031683	0.095	1	0.0954	1
HPA029339	0.0951	1	0.11	1
HPA031445	0.0952	1	0.0982	1
HPA026954	0.0954	1	0.152	1
HPA036100	0.0955	1	0.075	1
HPA043365	0.0956	1	0.177	1
HPA047796	0.0956	1	0.104	1
HPA043954	0.0956	1	0.133	1
HPA030979	0.0956	1	0.0963	1
HPA043521	0.0957	1	0.131	1
HPA046731	0.0957	1	0.0914	1
HPA047607	0.0959	1	0.108	1
HPA047548	0.0963	1	0.162	1
HPA039919	0.0966	1	0.105	1
HPA038363	0.0967	1	0.0929	1
HPA038343	0.0968	1	0.0929	1
HPA034759	0.0969	1	0.0792	1
HPA027518	0.0973	1	0.109	1
HPA047736	0.0973	1	0.128	1
HPA047430	0.0977	1	0.105	1
HPA047860	0.0981	1	0.0892	1
HPA029126	0.0983	1	0.111	1
HPA035346	0.0992	1	0.0967	1
HPA035330	0.0995	1	0.0987	1
HPA031069	0.0995	1	0.102	1
HPA043638	0.0996	1	0.129	1
HPA038529	0.0997	1	0.0958	1
HPA032085	0.0998	1	0.0735	1
HPA045263	0.1	1	0.0831	1
HPA030427	0.1	1	0.0856	1
HPA047753	0.101	1	0.107	1
HPA045095	0.101	1	0.102	1
HPA042438	0.101	1	0.0909	1
HPA040387	0.101	1	0.134	1
HPA029979	0.102	1	0.0897	1
HPA034517	0.102	1	0.0925	1
HPA029889	0.102	1	0.111	1
HPA039461	0.103	1	0.099	1
HPA047265	0.103	1	0.0994	1
HPA044420	0.103	1	0.127	1
HPA035593	0.104	1	0.111	1
HPA046084	0.104	1	0.0886	1
HPA045018	0.104	1	0.128	1
HPA036902	0.104	1	0.117	1
HPA034973	0.104	1	0.105	1
HPA043539	0.104	1	0.11	1
HPA035120	0.104	1	0.109	1
HPA035815	0.105	1	0.108	1
HPA027345	0.105	1	0.111	1
HPA043305	0.105	1	0.101	1
HPA038569	0.105	1	0.101	1
HPA047390	0.105	1	0.168	1
HPA044815	0.105	1	0.11	1
HPA043833	0.105	1	0.108	1
HPA047084	0.105	1	0.119	1
HPA044258	0.105	1	0.162	1
HPA036076	0.105	1	0.0934	1
HPA047776	0.106	1	0.128	1
HPA043649	0.106	1	0.0999	1
HPA046882	0.106	1	0.1	1
HPA044468	0.106	1	0.136	1
HPA030061	0.106	1	0.112	1
HPA028691	0.107	1	0.105	1
HPA047486	0.107	1	0.156	1
HPA043966	0.108	1	0.149	1
HPA038143	0.108	1	0.104	1
HPA027381	0.108	1	0.0957	1
HPA045843	0.108	1	0.117	1
HPA044184	0.109	1	0.13	1
HPA035854	0.109	1	0.0896	1
HPA035118	0.109	1	0.104	1
HPA035644	0.109	1	0.0992	1
HPA047767	0.109	1	0.109	1
HPA046924	0.109	1	0.152	1
HPA035347	0.111	1	0.11	1
HPA042978	0.111	1	0.118	1
HPA036547	0.111	1	0.104	1
HPA035273	0.111	1	0.0886	1
HPA037482	0.111	1	0.112	1
HPA028408	0.111	1	0.122	1
HPA036075	0.111	1	0.107	1
HPA047242	0.112	1	0.16	1
HPA039468	0.112	1	0.108	1
HPA044712	0.112	1	0.151	1
HPA045502	0.112	1	0.152	1
HPA044758	0.112	1	0.101	1
HPA035598	0.113	1	0.109	1
HPA031241	0.113	1	0.114	1
HPA034790	0.113	1	0.116	1
HPA042286	0.113	1	0.107	1
HPA047006	0.113	1	0.134	1
HPA036083	0.114	1	0.126	1
HPA044825	0.114	1	0.103	1
HPA036526	0.114	1	0.0851	1
HPA047501	0.114	1	0.155	1
HPA046650	0.114	1	0.118	1
HPA047449	0.114	1	0.145	1
HPA044678	0.114	1	0.111	1
HPA044415	0.114	1	0.153	1
HPA044391	0.115	1	0.17	1
HPA045107	0.115	1	0.114	1
HPA029863	0.115	1	0.136	1
HPA044797	0.115	1	0.0933	1
HPA027006	0.115	1	0.135	1
HPA046876	0.115	1	0.218	1
HPA037492	0.115	1	0.111	1
HPA047472	0.115	1	0.139	1
HPA043827	0.115	1	0.16	1
HPA041070	0.115	1	0.111	1
HPA046068	0.115	1	0.107	1
HPA030695	0.116	1	0.107	1
HPA031358	0.116	1	0.145	1
HPA047530	0.116	1	0.15	1
HPA029978	0.116	1	0.155	1
HPA043901	0.116	1	0.119	1
HPA047268	0.116	1	0.162	1
HPA036280	0.116	1	0.111	1
HPA047583	0.116	1	0.113	1
HPA030929	0.116	1	0.0965	1
HPA044482	0.116	1	0.127	1
HPA035226	0.117	1	0.0948	1
HPA031299	0.117	1	0.141	1
HPA045141	0.117	1	0.126	1
HPA035488	0.117	1	0.0701	1
HPA042401	0.117	1	0.135	1
HPA043742	0.117	1	0.164	1
HPA037994	0.117	1	0.113	1
HPA042516	0.118	1	0.132	1
HPA031447	0.118	1	0.114	1
HPA041172	0.119	1	0.153	1
HPA028567	0.119	1	0.14	1
HPA046586	0.119	1	0.12	1
HPA040024	0.119	1	0.174	1
HPA046491	0.119	1	0.118	1
HPA026988	0.119	1	0.128	1
HPA028661	0.12	1	0.125	1
HPA045859	0.12	1	0.123	1
HPA043075	0.12	1	0.188	1
HPA029966	0.12	1	0.122	1
HPA036869	0.12	1	0.103	1
HPA047246	0.12	1	0.122	1
HPA039193	0.12	1	0.107	1
HPA043574	0.12	1	0.139	1
HPA037692	0.121	1	0.116	1
HPA040815	0.121	1	0.116	1
HPA030284	0.121	1	0.12	1
HPA031889	0.121	1	0.138	1
HPA035036	0.121	1	0.075	1
HPA035393	0.122	1	0.127	1
HPA035530	0.122	1	0.136	1
HPA047138	0.122	1	0.121	1
HPA046530	0.122	1	0.13	1
HPA029666	0.123	1	0.129	1
HPA035718	0.123	1	0.0999	1
HPA046804	0.123	1	0.214	1
HPA035396	0.123	1	0.143	1
HPA034741	0.123	1	0.104	1
HPA035736	0.124	1	0.0801	1
HPA041309	0.125	1	0.12	1
HPA047105	0.125	1	0.12	1
HPA043590	0.125	1	0.15	1
HPA044887	0.125	1	0.128	1
HPA037920	0.125	1	0.121	1
HPA035368	0.125	1	0.127	1
HPA032110	0.125	1	0.134	1
HPA046112	0.125	1	0.124	1
HPA045191	0.125	1	0.112	1
HPA036515	0.125	1	0.0959	1
HPA034500	0.125	1	0.125	1
HPA041652	0.126	1	0.152	1
HPA045448	0.127	1	0.16	1
HPA042806	0.127	1	0.131	1
HPA035838	0.127	1	0.113	1
HPA036973	0.128	1	0.107	1
HPA044311	0.128	1	0.118	1
HPA043656	0.128	1	0.133	1
HPA043761	0.128	1	0.137	1
HPA041446	0.128	1	0.133	1
HPA029342	0.128	1	0.118	1
HPA029854	0.128	1	0.152	1
HPA043946	0.129	1	0.153	1
HPA037982	0.129	1	0.124	1
HPA041844	0.129	1	0.149	1
HPA041800	0.129	1	0.128	1
HPA047696	0.129	1	0.166	1
HPA047567	0.129	1	0.164	1
HPA035268	0.129	1	0.115	1
HPA044719	0.129	1	0.127	1
HPA028324	0.13	1	0.142	1
HPA034805	0.13	1	0.122	1
HPA039113	0.131	1	0.126	1
HPA035200	0.131	1	0.123	1
HPA045024	0.131	1	0.14	1
HPA035114	0.131	1	0.127	1
HPA043142	0.131	1	0.127	1
HPA029090	0.131	1	0.148	1
HPA046548	0.132	1	0.124	1
HPA047365	0.132	1	0.178	1
HPA046946	0.132	1	0.175	1
HPA047669	0.132	1	0.177	1
HPA035451	0.132	1	0.106	1
HPA036140	0.132	1	0.0788	1
HPA035303	0.132	1	0.14	1
HPA040697	0.133	1	0.15	1
HPA042782	0.133	1	0.132	1
HPA034565	0.133	1	0.122	1
HPA034723	0.133	1	0.106	1
HPA035408	0.134	1	0.12	1
HPA035853	0.134	1	0.138	1
HPA035479	0.134	1	0.114	1
HPA034488	0.134	1	0.127	1
HPA018038	0.134	1	0.142	1
HPA043949	0.134	1	0.207	1
HPA044681	0.134	1	0.124	1
HPA035869	0.135	1	0.0921	1
HPA032080	0.135	1	0.11	1
HPA028891	0.135	1	0.13	1
HPA041461	0.135	1	0.131	1
HPA046230	0.135	1	0.127	1
HPA043630	0.136	1	0.143	1
HPA044889	0.136	1	0.159	1
HPA035755	0.136	1	0.144	1
HPA031454	0.136	1	0.155	1
HPA030799	0.137	1	0.212	1
HPA047729	0.137	1	0.13	1
HPA045852	0.137	1	0.103	1
HPA046973	0.137	1	0.177	1
HPA043925	0.137	1	0.112	1
HPA035138	0.137	1	0.135	1
HPA043940	0.138	1	0.224	1
HPA043695	0.138	1	0.141	1
HPA031868	0.138	1	0.127	1
HPA028598	0.138	1	0.14	1
HPA047685	0.138	1	0.171	1
HPA031625	0.138	1	0.12	1
HPA035510	0.138	1	0.126	1
HPA035874	0.138	1	0.106	1
HPA036481	0.138	1	0.145	1
HPA043050	0.138	1	0.135	1
HPA044867	0.139	1	0.139	1
HPA041793	0.139	1	0.145	1
HPA027657	0.139	1	0.144	1
HPA043722	0.139	1	0.125	1
HPA047398	0.14	1	0.167	1
HPA042980	0.14	1	0.143	1
HPA046879	0.14	1	0.142	1
HPA045156	0.14	1	0.148	1
HPA031507	0.14	1	0.14	1
HPA037378	0.141	1	0.136	1
HPA045399	0.141	1	0.211	1
HPA027401	0.141	1	0.158	1
HPA043611	0.141	1	0.137	1
HPA031603	0.141	1	0.136	1
HPA035629	0.141	1	0.152	1
HPA028092	0.141	1	0.163	1
HPA047237	0.141	1	0.151	1
HPA044394	0.141	1	0.182	1
HPA035370	0.141	1	0.12	1
HPA034961	0.141	1	0.118	1
HPA031952	0.142	1	0.156	1
HPA036044	0.142	1	0.11	1
HPA044116	0.142	1	0.2	1
HPA046809	0.142	1	0.144	1
HPA046821	0.142	1	0.131	1
HPA047214	0.142	1	0.142	1
HPA043671	0.142	1	0.158	1
HPA030836	0.143	1	0.138	1
HPA046564	0.143	1	0.147	1
HPA047614	0.143	1	0.162	1
HPA036042	0.143	1	0.145	1
HPA038350	0.143	1	0.139	1
HPA041372	0.144	1	0.114	1
HPA036972	0.144	1	0.139	1
HPA047873	0.145	1	0.179	1
HPA027324	0.145	1	0.141	1
HPA041499	0.145	1	0.168	1
HPA032100	0.146	1	0.123	1
HPA046282	0.146	1	0.138	1
HPA047054	0.146	1	0.136	1
HPA047280	0.146	1	0.176	1
HPA036093	0.146	1	0.129	1
HPA035269	0.146	1	0.127	1
HPA029686	0.146	1	0.152	1
HPA045618	0.147	1	0.132	1
HPA043718	0.147	1	0.156	1
HPA041231	0.147	1	0.157	1
HPA042949	0.147	1	0.146	1
HPA034774	0.147	1	0.105	1
HPA028794	0.147	1	0.131	1
HPA031038	0.148	1	0.131	1
HPA037536	0.148	1	0.143	1
HPA043223	0.148	1	0.143	1
HPA035018	0.148	1	0.136	1
HPA034516	0.149	1	0.146	1
HPA044987	0.149	1	0.157	1
HPA041830	0.149	1	0.144	1
HPA046513	0.149	1	0.143	1
HPA005474	0.149	1	0.15	1
HPA034760	0.149	1	0.15	1
HPA043615	0.15	1	0.184	1
HPA037830	0.15	1	0.146	1
HPA043584	0.15	1	0.155	1
HPA043105	0.15	1	0.172	1
HPA027291	0.15	1	0.144	1
HPA047511	0.15	1	0.159	1
HPA044322	0.151	1	0.134	1
HPA035208	0.151	1	0.147	1
HPA045054	0.151	1	0.144	1
HPA046064	0.151	1	0.146	1
HPA036906	0.151	1	0.146	1
HPA047727	0.151	1	0.177	1
HPA027848	0.151	1	0.155	1
HPA027269	0.151	1	0.16	1
HPA046099	0.151	1	0.146	1
HPA042193	0.151	1	0.21	1
HPA027081	0.152	1	0.128	1
HPA046929	0.152	1	0.154	1
HPA027108	0.152	1	0.142	1
HPA029642	0.152	1	0.216	1
HPA045540	0.152	1	0.142	1
HPA036257	0.152	1	0.102	1
HPA044855	0.153	1	0.135	1
HPA045192	0.153	1	0.172	1
HPA045667	0.153	1	0.132	1
HPA028937	0.153	1	0.145	1
HPA045469	0.153	1	0.149	1
HPA036019	0.153	1	0.119	1
HPA046798	0.153	1	0.152	1
HPA028058	0.154	1	0.174	1
HPA030917	0.154	1	0.189	1
HPA043935	0.154	1	0.227	1
HPA035219	0.155	1	0.123	1
HPA038175	0.155	1	0.15	1
HPA044594	0.155	1	0.146	1
HPA032042	0.155	1	0.12	1
HPA046617	0.155	1	0.147	1
HPA044115	0.155	1	0.162	1
HPA035685	0.155	1	0.143	1
HPA034745	0.156	1	0.112	1
HPA044861	0.156	1	0.204	1
HPA028478	0.156	1	0.151	1
HPA031886	0.156	1	0.191	1
HPA031212	0.156	1	0.152	1
HPA038489	0.156	1	0.151	1
HPA047775	0.156	1	0.187	1
HPA046109	0.156	1	0.165	1
HPA042515	0.157	1	0.127	1
HPA031392	0.157	1	0.164	1
HPA031656	0.157	1	0.204	1
HPA044396	0.157	1	0.184	1
HPA038146	0.157	1	0.158	1
HPA031262	0.157	1	0.152	1
HPA044868	0.158	1	0.132	1
HPA047244	0.158	1	0.171	1
HPA042594	0.158	1	0.2	1
HPA035452	0.159	1	0.127	1
HPA036791	0.159	1	0.154	1
HPA039382	0.159	1	0.154	1
HPA047099	0.159	1	0.163	1
HPA005824	0.159	1	0.151	1
HPA036124	0.159	1	0.161	1
HPA045281	0.16	1	0.149	1
HPA031046	0.16	1	0.266	1
HPA032010	0.16	1	0.141	1
HPA038211	0.16	1	0.155	1
HPA035009	0.16	1	0.18	1
HPA028863	0.161	1	0.145	1
HPA045729	0.161	1	0.151	1
HPA046871	0.161	1	0.162	1
HPA030055	0.161	1	0.156	1
HPA045447	0.161	1	0.154	1
HPA029703	0.162	1	0.157	1
HPA043040	0.162	1	0.172	1
HPA043180	0.162	1	0.214	1
HPA046970	0.162	1	0.192	1
HPA046356	0.162	1	0.178	1
HPA035471	0.163	1	0.112	1
HPA047282	0.163	1	0.194	1
HPA039409	0.163	1	0.158	1
HPA035382	0.163	1	0.15	1
HPA027095	0.164	1	0.157	1
HPA035590	0.164	1	0.109	1
HPA029028	0.164	1	0.235	1
HPA044280	0.165	1	0.192	1
HPA036097	0.165	1	0.138	1
HPA029392	0.166	1	0.18	1
HPA043514	0.166	1	0.206	1
HPA042540	0.166	1	0.207	1
HPA043986	0.166	1	0.175	1
HPA041015	0.166	1	0.195	1
HPA028979	0.166	1	0.162	1
HPA027320	0.167	1	0.162	1
HPA046717	0.167	1	0.187	1
HPA038465	0.167	1	0.162	1
HPA045473	0.167	1	0.188	1
HPA045002	0.167	1	0.174	1
HPA035255	0.167	1	0.133	1
HPA040283	0.167	1	0.161	1
HPA041154	0.167	1	0.151	1
HPA044231	0.167	1	0.205	1
HPA034489	0.168	1	0.123	1
HPA035081	0.168	1	0.161	1
HPA035260	0.168	1	0.17	1
HPA035957	0.168	1	0.164	1
HPA021778	0.168	1	0.163	1
HPA047715	0.168	1	0.223	1
HPA043795	0.168	1	0.216	1
HPA038140	0.169	1	0.164	1
HPA035192	0.169	1	0.154	1
HPA036992	0.169	1	0.186	1
HPA035830	0.169	1	0.154	1
HPA029937	0.169	1	0.187	1
HPA045051	0.17	1	0.197	1
HPA034700	0.17	1	0.148	1
HPA029904	0.17	1	0.166	1
HPA035608	0.171	1	0.166	1
HPA042314	0.171	1	0.176	1
HPA038026	0.171	1	0.166	1
HPA039932	0.171	1	0.166	1
HPA041567	0.171	1	0.184	1
HPA029215	0.171	1	0.177	1
HPA029222	0.171	1	0.17	1
HPA028265	0.172	1	0.167	1
HPA035424	0.172	1	0.182	1
HPA043950	0.172	1	0.193	1
HPA044124	0.172	1	0.168	1
HPA036757	0.173	1	0.16	1
HPA035501	0.173	1	0.152	1
HPA034841	0.173	1	0.159	1
HPA044083	0.173	1	0.152	1
HPA026995	0.173	1	0.166	1
HPA028472	0.174	1	0.171	1
HPA030033	0.174	1	0.17	1
HPA045185	0.174	1	0.219	1
HPA047772	0.174	1	0.202	1
HPA046544	0.175	1	0.176	1
HPA038534	0.176	1	0.171	1
HPA047210	0.176	1	0.186	1
HPA046927	0.176	1	0.242	1
HPA044882	0.176	1	0.183	1
HPA037570	0.176	1	0.174	1
HPA038587	0.176	1	0.17	1
HPA046535	0.176	1	0.174	1
HPA044500	0.176	1	0.245	1
HPA047731	0.176	1	0.189	1
HPA041898	0.176	1	0.177	1
HPA043182	0.176	1	0.202	1
HPA034828	0.176	1	0.167	1
HPA046562	0.176	1	0.176	1
HPA036305	0.177	1	0.151	1
HPA043621	0.177	1	0.239	1
HPA036828	0.177	1	0.168	1
HPA047660	0.177	1	0.172	1
HPA045632	0.177	1	0.18	1
HPA045912	0.177	1	0.183	1
HPA018858	0.177	1	0.177	1
HPA031180	0.178	1	0.168	1
HPA039076	0.178	1	0.173	1
HPA030691	0.178	1	0.153	1
HPA027280	0.178	1	0.204	1
HPA045546	0.179	1	0.158	1
HPA043479	0.179	1	0.204	1
HPA039357	0.179	1	0.174	1
HPA031103	0.179	1	0.158	1
HPA046627	0.179	1	0.179	1
HPA038778	0.179	1	0.183	1
HPA043552	0.18	1	0.248	1
HPA034722	0.18	1	0.145	1
HPA031473	0.18	1	0.181	1
HPA042752	0.18	1	0.199	1
HPA036144	0.18	1	0.14	1
HPA026887	0.18	1	0.242	1
HPA030086	0.181	1	0.176	1
HPA038952	0.181	1	0.176	1
HPA024813	0.181	1	0.17	1
HPA030157	0.181	1	0.164	1
HPA044833	0.182	1	0.215	1
HPA045038	0.182	1	0.175	1
HPA030934	0.182	1	0.166	1
HPA035949	0.182	1	0.169	1
HPA047021	0.182	1	0.265	1
HPA043930	0.182	1	0.178	1
HPA047740	0.182	1	0.203	1
HPA046653	0.182	1	0.191	1
HPA030333	0.182	1	0.199	1
HPA047470	0.182	1	0.203	1
HPA029553	0.182	1	0.18	1
HPA042918	0.182	1	0.257	1
HPA044828	0.182	1	0.299	1
HPA037893	0.182	1	0.184	1
HPA041916	0.182	1	0.189	1
HPA043862	0.183	1	0.202	1
HPA041002	0.183	1	0.198	1
HPA037889	0.183	1	0.184	1
HPA042709	0.183	1	0.242	1
HPA043727	0.183	1	0.283	1
HPA039115	0.183	1	0.178	1
HPA036253	0.183	1	0.183	1
HPA044757	0.183	1	0.178	1
HPA047190	0.183	1	0.255	1
HPA045594	0.183	1	0.185	1
HPA028473	0.183	1	0.169	1
HPA030220	0.183	1	0.206	1
HPA046738	0.183	1	0.199	1
HPA045464	0.183	1	0.201	1
HPA030954	0.183	1	0.121	1
HPA042833	0.184	1	0.212	1
HPA043488	0.184	1	0.202	1
HPA045073	0.184	1	0.162	1
HPA044416	0.184	1	0.176	1
HPA043737	0.184	1	0.161	1
HPA044632	0.184	1	0.178	1
HPA046715	0.185	1	0.18	1
HPA001654	0.185	1	0.18	1
HPA035868	0.185	1	0.119	1
HPA043704	0.185	1	0.211	1
HPA042513	0.185	1	0.176	1
HPA047782	0.186	1	0.267	1
HPA043384	0.186	1	0.245	1
HPA035848	0.186	1	0.155	1
HPA042096	0.186	1	0.208	1
HPA037587	0.186	1	0.177	1
HPA043159	0.186	1	0.17	1
HPA035364	0.186	1	0.171	1
HPA044037	0.187	1	0.193	1
HPA031997	0.187	1	0.169	1
HPA029827	0.187	1	0.18	1
HPA031502	0.187	1	0.142	1
HPA029947	0.187	1	0.182	1
HPA038892	0.187	1	0.182	1
HPA035017	0.187	1	0.174	1
HPA035008	0.188	1	0.148	1
HPA043204	0.188	1	0.194	1
HPA028316	0.188	1	0.177	1
HPA043867	0.189	1	0.218	1
HPA035061	0.189	1	0.175	1
HPA045761	0.189	1	0.184	1
HPA043058	0.19	1	0.229	1
HPA045846	0.19	1	0.175	1
HPA030997	0.19	1	0.158	1
HPA031021	0.19	1	0.163	1
HPA035333	0.191	1	0.175	1
HPA035068	0.191	1	0.139	1
HPA029083	0.191	1	0.233	1
HPA043502	0.191	1	0.222	1
HPA041875	0.191	1	0.209	1
HPA035825	0.191	1	0.205	1
HPA029685	0.191	1	0.182	1
HPA026845	0.191	1	0.196	1
HPA030434	0.192	1	0.205	1
HPA044629	0.192	1	0.199	1
HPA043412	0.192	1	0.234	1
HPA036232	0.192	1	0.172	1
HPA035019	0.192	1	0.17	1
HPA045951	0.192	1	0.131	1
HPA042384	0.192	1	0.167	1
HPA035800	0.193	1	0.189	1
HPA046511	0.193	1	0.181	1
HPA043598	0.193	1	0.195	1
HPA040812	0.193	1	0.193	1
HPA034969	0.193	1	0.19	1
HPA044870	0.193	1	0.208	1
HPA032146	0.194	1	0.179	1
HPA026697	0.194	1	0.189	1
HPA030400	0.194	1	0.19	1
HPA047605	0.194	1	0.202	1
HPA047697	0.194	1	0.225	1
HPA008933	0.195	1	0.197	1
HPA031352	0.195	1	0.184	1
HPA043907	0.195	1	0.192	1
HPA040123	0.195	1	0.19	1
HPA047839	0.195	1	0.199	1
HPA042272	0.195	1	0.245	1
HPA044421	0.195	1	0.228	1
HPA043650	0.196	1	0.21	1
HPA028600	0.196	1	0.194	1
HPA042798	0.196	1	0.214	1
HPA030482	0.196	1	0.168	1
HPA034843	0.197	1	0.233	1
HPA047045	0.197	1	0.187	1
HPA035649	0.197	1	0.192	1
HPA035073	0.197	1	0.192	1
HPA046556	0.197	1	0.178	1
HPA031515	0.197	1	0.198	1
HPA038237	0.197	1	0.192	1
HPA028747	0.197	1	0.221	1
HPA043178	0.198	1	0.203	1
HPA047528	0.198	1	0.282	1
HPA034987	0.198	1	0.187	1
HPA035743	0.198	1	0.173	1
HPA035147	0.199	1	0.176	1
HPA024780	0.199	1	0.194	1
HPA047473	0.199	1	0.24	1
HPA035742	0.199	1	0.194	1
HPA027770	0.2	1	0.242	1
HPA047135	0.2	1	0.213	1
HPA036172	0.2	1	0.18	1
HPA038516	0.2	1	0.194	1
HPA036520	0.2	1	0.176	1
HPA046395	0.2	1	0.202	1
HPA039490	0.2	1	0.195	1
HPA030793	0.201	1	0.283	1
HPA044020	0.201	1	0.243	1
HPA034778	0.201	1	0.156	1
HPA043686	0.201	1	0.181	1
HPA027933	0.201	1	0.215	1
HPA029459	0.201	1	0.218	1
HPA035324	0.201	1	0.187	1
HPA028232	0.201	1	0.208	1
HPA035515	0.201	1	0.129	1
HPA045902	0.201	1	0.15	1
HPA043383	0.201	1	0.196	1
HPA031226	0.202	1	0.196	1
HPA035862	0.202	1	0.155	1
HPA047029	0.202	1	0.3	1
HPA032120	0.202	1	0.216	1
HPA047850	0.202	1	0.206	1
HPA043551	0.202	1	0.245	1
HPA027380	0.202	1	0.139	1
HPA035832	0.202	1	0.196	1
HPA038251	0.202	1	0.215	1
HPA030173	0.202	1	0.184	1
HPA041878	0.202	1	0.198	1
HPA036122	0.202	1	0.197	1
HPA010739	0.203	1	0.237	1
HPA047851	0.203	1	0.201	1
HPA045864	0.203	1	0.17	1
HPA036867	0.203	1	0.164	1
HPA042598	0.203	1	0.238	1
HPA043789	0.203	1	0.208	1
HPA036103	0.203	1	0.176	1
HPA036123	0.204	1	0.164	1
HPA046801	0.204	1	0.189	1
HPA044585	0.204	1	0.154	1
HPA038889	0.204	1	0.199	1
HPA044613	0.204	1	0.255	1
HPA045240	0.204	1	0.176	1
HPA031051	0.205	1	0.202	1
HPA034502	0.205	1	0.188	1
HPA043501	0.205	1	0.228	1
HPA031097	0.205	1	0.169	1
HPA046561	0.205	1	0.324	1
HPA035538	0.206	1	0.157	1
HPA030926	0.206	1	0.141	1
HPA035841	0.206	1	0.168	1
HPA039090	0.206	1	0.201	1
HPA044997	0.206	1	0.198	1
HPA028765	0.206	1	0.215	1
HPA029777	0.206	1	0.192	1
HPA029304	0.206	1	0.18	1
HPA035863	0.206	1	0.159	1
HPA046404	0.206	1	0.18	1
HPA039026	0.206	1	0.201	1
HPA035894	0.206	1	0.209	1
HPA041282	0.206	1	0.349	1
HPA029620	0.206	1	0.175	1
HPA045795	0.207	1	0.196	1
HPA030990	0.207	1	0.177	1
HPA030963	0.207	1	0.192	1
HPA031377	0.207	1	0.202	1
HPA036290	0.207	1	0.193	1
HPA032097	0.207	1	0.19	1
HPA045904	0.207	1	0.237	1
HPA030247	0.207	1	0.194	1
HPA035721	0.208	1	0.176	1
HPA043582	0.208	1	0.273	1
HPA043748	0.208	1	0.241	1
HPA045214	0.208	1	0.211	1
HPA031118	0.208	1	0.213	1
HPA047162	0.208	1	0.244	1
HPA046589	0.208	1	0.203	1
HPA029321	0.208	1	0.201	1
HPA040514	0.208	1	0.178	1
HPA028258	0.208	1	0.217	1
HPA042266	0.209	1	0.29	1
HPA045104	0.209	1	0.198	1
HPA035881	0.209	1	0.223	1
HPA047434	0.209	1	0.342	1
HPA047780	0.209	1	0.301	1
HPA045753	0.209	1	0.201	1
HPA035216	0.209	1	0.205	1
HPA047523	0.21	1	0.208	1
HPA046714	0.21	1	0.203	1
HPA045125	0.21	1	0.241	1
HPA032060	0.21	1	0.232	1
HPA046093	0.211	1	0.18	1
HPA030418	0.211	1	0.206	1
HPA047781	0.211	1	0.329	1
HPA047600	0.211	1	0.209	1
HPA036113	0.211	1	0.206	1
HPA037956	0.212	1	0.206	1
HPA038403	0.212	1	0.199	1
HPA037403	0.212	1	0.222	1
HPA029471	0.212	1	0.219	1
HPA047459	0.212	1	0.217	1
HPA045929	0.212	1	0.208	1
HPA027399	0.212	1	0.235	1
HPA043577	0.212	1	0.239	1
HPA042621	0.213	1	0.213	1
HPA027406	0.213	1	0.207	1
HPA046151	0.214	1	0.326	1
HPA047281	0.214	1	0.258	1
HPA046910	0.214	1	0.271	1
HPA047245	0.214	1	0.317	1
HPA047633	0.214	1	0.209	1
HPA035444	0.214	1	0.202	1
HPA031093	0.214	1	0.215	1
HPA032073	0.214	1	0.233	1
HPA042141	0.215	1	0.288	1
HPA034506	0.215	1	0.205	1
HPA039556	0.215	1	0.21	1
HPA042412	0.215	1	0.225	1
HPA046733	0.215	1	0.216	1
HPA035249	0.215	1	0.169	1
HPA042524	0.215	1	0.263	1
HPA026871	0.216	1	0.21	1
HPA046571	0.216	1	0.23	1
HPA043832	0.216	1	0.259	1
HPA028655	0.216	1	0.23	1
HPA038113	0.216	1	0.21	1
HPA031519	0.216	1	0.215	1
HPA035336	0.216	1	0.191	1
HPA035322	0.216	1	0.217	1
HPA045829	0.216	1	0.201	1
HPA029725	0.216	1	0.194	1
HPA041252	0.216	1	0.237	1
HPA046925	0.217	1	0.316	1
HPA043225	0.217	1	0.225	1
HPA040448	0.217	1	0.196	1
HPA035046	0.217	1	0.193	1
HPA040134	0.218	1	0.228	1
HPA031102	0.218	1	0.214	1
HPA027808	0.218	1	0.202	1
HPA042486	0.219	1	0.201	1
HPA045698	0.219	1	0.169	1
HPA045681	0.219	1	0.358	1
HPA043818	0.219	1	0.293	1
HPA035060	0.219	1	0.208	1
HPA030554	0.22	1	0.271	1
HPA044026	0.22	1	0.262	1
HPA044819	0.22	1	0.232	1
HPA002552	0.22	1	0.24	1
HPA047665	0.22	1	0.3	1
HPA027121	0.22	1	0.181	1
HPA038550	0.22	1	0.215	1
HPA035914	0.221	1	0.204	1
HPA038906	0.221	1	0.216	1
HPA035344	0.221	1	0.213	1
HPA045126	0.221	1	0.232	1
HPA035251	0.221	1	0.183	1
HPA045490	0.221	1	0.245	1
HPA042871	0.221	1	0.206	1
HPA039370	0.222	1	0.216	1
HPA044647	0.222	1	0.258	1
HPA041656	0.222	1	0.217	1
HPA047534	0.222	1	0.25	1
HPA035094	0.222	1	0.206	1
HPA046805	0.222	1	0.323	1
HPA042559	0.223	1	0.245	1
HPA030227	0.223	1	0.124	1
HPA035503	0.223	1	0.2	1
HPA036775	0.223	1	0.208	1
HPA027492	0.223	1	0.256	1
HPA042858	0.224	1	0.224	1
HPA035143	0.224	1	0.212	1
HPA046285	0.224	1	0.309	1
HPA039792	0.224	1	0.219	1
HPA038705	0.224	1	0.219	1
HPA042529	0.224	1	0.258	1
HPA040945	0.224	1	0.225	1
HPA042216	0.225	1	0.286	1
HPA036049	0.225	1	0.16	1
HPA031411	0.225	1	0.22	1
HPA037560	0.225	1	0.213	1
HPA047864	0.225	1	0.257	1
HPA035123	0.225	1	0.181	1
HPA026436	0.226	1	0.185	1
HPA041948	0.226	1	0.224	1
HPA038313	0.226	1	0.225	1
HPA042667	0.226	1	0.257	1
HPA028402	0.226	1	0.212	1
HPA038758	0.226	1	0.221	1
HPA043911	0.226	1	0.299	1
HPA042683	0.226	1	0.234	1
HPA042058	0.226	1	0.309	1
HPA043161	0.227	1	0.24	1
HPA036656	0.227	1	0.222	1
HPA040117	0.227	1	0.219	1
HPA034702	0.227	1	0.271	1
HPA046149	0.227	1	0.23	1
HPA044488	0.228	1	0.304	1
HPA037717	0.228	1	0.222	1
HPA038552	0.228	1	0.235	1
HPA035936	0.228	1	0.16	1
HPA036879	0.228	1	0.207	1
HPA046972	0.228	1	0.14	1
HPA035931	0.228	1	0.165	1
HPA046104	0.228	1	0.277	1
HPA030922	0.229	1	0.307	1
HPA040598	0.229	1	0.25	1
HPA032001	0.229	1	0.268	1
HPA047733	0.229	1	0.238	1
HPA047798	0.23	1	0.225	1
HPA037690	0.23	1	0.224	1
HPA045640	0.23	1	0.285	1
HPA041465	0.23	1	0.278	1
HPA046523	0.23	1	0.204	1
HPA039814	0.23	1	0.225	1
HPA035734	0.23	1	0.223	1
HPA040836	0.231	1	0.221	1
HPA030972	0.231	1	0.171	1
HPA027762	0.232	1	0.209	1
HPA043982	0.232	1	0.277	1
HPA027052	0.232	1	0.165	1
HPA045119	0.232	1	0.221	1
HPA036931	0.232	1	0.19	1
HPA039062	0.232	1	0.227	1
HPA043438	0.232	1	0.309	1
HPA030456	0.232	1	0.226	1
HPA043617	0.233	1	0.312	1
HPA043953	0.233	1	0.264	1
HPA041816	0.233	1	0.252	1
HPA037819	0.233	1	0.228	1
HPA047262	0.233	1	0.228	1
HPA030574	0.233	1	0.24	1
HPA044751	0.234	1	0.255	1
HPA031394	0.234	1	0.228	1
HPA038836	0.234	1	0.229	1
HPA046862	0.234	1	0.199	1
HPA035361	0.234	1	0.191	1
HPA030544	0.234	1	0.266	1
HPA028888	0.234	1	0.233	1
HPA035483	0.235	1	0.233	1
HPA043076	0.235	1	0.231	1
HPA029159	0.235	1	0.251	1
HPA028580	0.235	1	0.21	1
HPA043171	0.235	1	0.309	1
HPA028566	0.235	1	0.272	1
HPA039426	0.235	1	0.231	1
HPA045481	0.235	1	0.259	1
HPA043007	0.236	1	0.239	1
HPA045425	0.236	1	0.233	1
HPA042625	0.236	1	0.22	1
HPA030180	0.236	1	0.216	1
HPA045577	0.236	1	0.224	1
HPA032102	0.237	1	0.216	1
HPA029762	0.237	1	0.225	1
HPA046348	0.237	1	0.231	1
HPA028543	0.237	1	0.207	1
HPA044682	0.237	1	0.261	1
HPA030369	0.238	1	0.229	1
HPA030769	0.238	1	0.229	1
HPA046705	0.238	1	0.233	1
HPA035754	0.239	1	0.179	1
HPA041284	0.239	1	0.348	1
HPA035472	0.239	1	0.189	1
HPA044700	0.239	1	0.251	1
HPA029632	0.239	1	0.243	1
HPA029766	0.239	1	0.277	1
HPA042337	0.239	1	0.258	1
HPA036454	0.239	1	0.188	1
HPA043483	0.239	1	0.316	1
HPA043725	0.239	1	0.289	1
HPA036980	0.24	1	0.2	1
HPA029316	0.24	1	0.272	1
HPA032128	0.24	1	0.239	1
HPA047695	0.24	1	0.295	1
HPA042445	0.241	1	0.221	1
HPA046521	0.241	1	0.251	1
HPA029522	0.241	1	0.201	1
HPA035526	0.241	1	0.242	1
HPA035250	0.241	1	0.225	1
HPA044456	0.241	1	0.321	1
HPA042535	0.242	1	0.208	1
HPA028852	0.242	1	0.242	1
HPA035508	0.242	1	0.242	1
HPA031784	0.242	1	0.299	1
HPA030034	0.242	1	0.197	1
HPA034771	0.242	1	0.185	1
HPA032027	0.242	1	0.246	1
HPA024830	0.242	1	0.178	1
HPA029713	0.243	1	0.243	1
HPA042632	0.243	1	0.328	1
HPA046577	0.243	1	0.229	1
HPA043216	0.244	1	0.283	1
HPA041459	0.244	1	0.301	1
HPA028974	0.244	1	0.235	1
HPA035960	0.245	1	0.217	1
HPA028275	0.245	1	0.26	1
HPA034799	0.245	1	0.189	1
HPA035026	0.245	1	0.163	1
HPA037532	0.245	1	0.211	1
HPA042151	0.245	1	0.246	1
HPA038315	0.245	1	0.24	1
HPA029771	0.245	1	0.255	1
HPA035587	0.245	1	0.211	1
HPA035898	0.246	1	0.247	1
HPA035325	0.246	1	0.222	1
HPA029754	0.246	1	0.243	1
HPA043593	0.246	1	0.272	1
HPA035416	0.246	1	0.271	1
HPA034688	0.246	1	0.215	1
HPA045108	0.246	1	0.268	1
HPA035000	0.246	1	0.236	1
HPA041897	0.246	1	0.285	1
HPA039162	0.247	1	0.241	1
HPA042394	0.247	1	0.288	1
HPA035973	0.247	1	0.172	1
HPA030232	0.247	1	0.28	1
HPA030933	0.247	1	0.254	1
HPA040902	0.247	1	0.259	1
HPA039154	0.247	1	0.269	1
HPA029431	0.247	1	0.242	1
HPA044426	0.247	1	0.286	1
HPA042982	0.248	1	0.279	1
HPA029017	0.248	1	0.303	1
HPA035662	0.248	1	0.219	1
HPA031712	0.248	1	0.314	1
HPA046987	0.248	1	0.293	1
HPA042690	0.248	1	0.272	1
HPA045280	0.248	1	0.239	1
HPA047061	0.248	1	0.306	1
HPA040772	0.248	1	0.285	1
HPA028803	0.248	1	0.211	1
HPA009410	0.248	1	0.263	1
HPA046069	0.248	1	0.253	1
HPA031737	0.248	1	0.332	1
HPA035673	0.248	1	0.245	1
HPA042080	0.249	1	0.261	1
HPA035691	0.249	1	0.185	1
HPA042229	0.249	1	0.262	1
HPA043255	0.249	1	0.33	1
HPA027208	0.249	1	0.233	1
HPA046960	0.249	1	0.396	1
HPA046996	0.249	1	0.24	1
HPA031779	0.249	1	0.219	1
HPA047016	0.249	1	0.265	1
HPA037012	0.25	1	0.214	1
HPA047730	0.25	1	0.256	1
HPA046190	0.25	1	0.292	1
HPA047218	0.25	1	0.284	1
HPA043342	0.25	1	0.245	1
HPA038763	0.251	1	0.245	1
HPA035375	0.251	1	0.245	1
HPA027638	0.251	1	0.261	1
HPA034706	0.251	1	0.203	1
HPA041157	0.251	1	0.3	1
HPA045511	0.251	1	0.214	1
HPA047599	0.252	1	0.246	1
HPA027863	0.252	1	0.31	1
HPA027124	0.252	1	0.249	1
HPA035947	0.252	1	0.227	1
HPA041386	0.252	1	0.241	1
HPA035740	0.252	1	0.246	1
HPA043945	0.252	1	0.319	1
HPA046354	0.252	1	0.258	1
HPA044808	0.253	1	0.221	1
HPA045264	0.253	1	0.305	1
HPA045595	0.253	1	0.23	1
HPA037988	0.253	1	0.253	1
HPA036131	0.253	1	0.247	1
HPA032022	0.253	1	0.306	1
HPA043776	0.253	1	0.275	1
HPA045763	0.253	1	0.227	1
HPA029502	0.253	1	0.29	1
HPA042425	0.253	1	0.265	1
HPA030098	0.253	1	0.195	1
HPA041390	0.253	1	0.268	1
HPA030830	0.253	1	0.285	1
HPA045284	0.253	1	0.254	1
HPA043942	0.254	1	0.293	1
HPA029558	0.254	1	0.241	1
HPA043805	0.254	1	0.366	1
HPA047243	0.254	1	0.322	1
HPA039196	0.254	1	0.241	1
HPA047675	0.254	1	0.269	1
HPA040508	0.254	1	0.243	1
HPA038965	0.254	1	0.249	1
HPA031790	0.254	1	0.29	1
HPA026111	0.254	1	0.21	1
HPA029188	0.255	1	0.247	1
HPA038811	0.255	1	0.253	1
HPA046640	0.255	1	0.346	1
HPA040612	0.255	1	0.249	1
HPA044622	0.255	1	0.3	1
HPA035134	0.255	1	0.226	1
HPA043765	0.256	1	0.227	1
HPA035591	0.256	1	0.224	1
HPA046147	0.256	1	0.27	1
HPA034633	0.256	1	0.344	1
HPA039089	0.256	1	0.251	1
HPA031458	0.256	1	0.251	1
HPA044004	0.256	1	0.243	1
HPA035938	0.256	1	0.223	1
HPA041899	0.257	1	0.266	1
HPA040677	0.257	1	0.254	1
HPA027718	0.257	1	0.248	1
HPA035095	0.258	1	0.236	1
HPA035615	0.258	1	0.187	1
HPA035121	0.258	1	0.226	1
HPA047763	0.258	1	0.285	1
HPA046652	0.258	1	0.431	1
HPA038502	0.258	1	0.253	1
HPA038890	0.258	1	0.253	1
HPA029102	0.259	1	0.253	1
HPA027997	0.259	1	0.236	1
HPA030272	0.259	1	0.252	1
HPA038667	0.26	1	0.254	1
HPA044156	0.26	1	0.302	1
HPA043262	0.26	1	0.26	1
HPA010817	0.26	1	0.299	1
HPA047593	0.26	1	0.286	1
HPA045943	0.261	1	0.259	1
HPA043808	0.261	1	0.361	1
HPA047541	0.261	1	0.249	1
HPA041574	0.261	1	0.382	1
HPA045406	0.262	1	0.248	1
HPA041803	0.262	1	0.283	1
HPA046945	0.262	1	0.255	1
HPA042373	0.262	1	0.32	1
HPA035798	0.262	1	0.183	1
HPA031819	0.262	1	0.329	1
HPA041428	0.262	1	0.239	1
HPA038927	0.263	1	0.257	1
HPA041900	0.263	1	0.295	1
HPA026834	0.263	1	0.257	1
HPA036682	0.263	1	0.233	1
HPA027364	0.263	1	0.246	1
HPA043852	0.263	1	0.268	1
HPA042428	0.263	1	0.268	1
HPA038474	0.263	1	0.258	1
HPA038327	0.263	1	0.258	1
HPA045534	0.264	1	0.375	1
HPA040819	0.264	1	0.264	1
HPA041867	0.264	1	0.259	1
HPA046997	0.264	1	0.263	1
HPA046114	0.264	1	0.3	1
HPA042492	0.264	1	0.289	1
HPA046503	0.264	1	0.265	1
HPA042865	0.264	1	0.321	1
HPA044894	0.264	1	0.253	1
HPA035787	0.265	1	0.218	1
HPA029401	0.265	1	0.254	1
HPA039052	0.265	1	0.259	1
HPA043345	0.265	1	0.285	1
HPA044920	0.265	1	0.24	1
HPA046838	0.265	1	0.283	1
HPA010964	0.265	1	0.244	1
HPA037812	0.265	1	0.257	1
HPA047784	0.265	1	0.282	1
HPA034712	0.265	1	0.264	1
HPA044996	0.265	1	0.253	1
HPA039183	0.266	1	0.265	1
HPA034704	0.266	1	0.251	1
HPA031151	0.266	1	0.291	1
HPA039963	0.266	1	0.232	1
HPA036367	0.266	1	0.269	1
HPA045144	0.267	1	0.24	1
HPA044556	0.267	1	0.307	1
HPA029585	0.267	1	0.325	1
HPA041862	0.267	1	0.373	1
HPA027051	0.267	1	0.335	1
HPA030870	0.268	1	0.286	1
HPA030105	0.268	1	0.273	1
HPA046150	0.268	1	0.299	1
HPA036678	0.269	1	0.168	1
HPA038373	0.269	1	0.263	1
HPA047632	0.269	1	0.264	1
HPA041520	0.269	1	0.274	1
HPA035190	0.269	1	0.251	1
HPA046502	0.269	1	0.228	1
HPA036317	0.27	1	0.197	1
HPA043624	0.27	1	0.366	1
HPA046732	0.27	1	0.234	1
HPA037658	0.27	1	0.269	1
HPA046651	0.27	1	0.271	1
HPA036309	0.27	1	0.182	1
HPA029903	0.27	1	0.267	1
HPA037013	0.271	1	0.264	1
HPA041671	0.271	1	0.307	1
HPA042520	0.271	1	0.287	1
HPA034508	0.271	1	0.327	1
HPA038795	0.271	1	0.249	1
HPA047709	0.271	1	0.346	1
HPA029273	0.271	1	0.272	1
HPA038566	0.272	1	0.251	1
HPA028949	0.272	1	0.266	1
HPA042426	0.272	1	0.272	1
HPA045215	0.272	1	0.255	1
HPA044342	0.272	1	0.231	1
HPA031031	0.272	1	0.219	1
HPA047585	0.273	1	0.269	1
HPA029247	0.273	1	0.295	1
HPA038074	0.273	1	0.265	1
HPA027571	0.273	1	0.268	1
HPA036383	0.273	1	0.186	1
HPA047164	0.273	1	0.348	1
HPA037969	0.273	1	0.268	1
HPA044109	0.274	1	0.247	1
HPA037780	0.274	1	0.268	1
HPA044305	0.274	1	0.275	1
HPA030205	0.274	1	0.3	1
HPA038764	0.274	1	0.268	1
HPA046694	0.274	1	0.344	1
HPA035558	0.274	1	0.269	1
HPA028785	0.274	1	0.278	1
HPA035500	0.274	1	0.198	1
HPA043951	0.274	1	0.358	1
HPA045327	0.275	1	0.22	1
HPA036808	0.275	1	0.269	1
HPA042377	0.275	1	0.293	1
HPA046639	0.275	1	0.276	1
HPA038733	0.275	1	0.27	1
HPA039614	0.275	1	0.27	1
HPA047626	0.275	1	0.344	1
HPA027833	0.275	1	0.268	1
HPA042140	0.276	1	0.234	1
HPA029429	0.277	1	0.319	1
HPA036719	0.277	1	0.199	1
HPA031426	0.278	1	0.275	1
HPA045750	0.278	1	0.259	1
HPA042297	0.278	1	0.273	1
HPA034831	0.279	1	0.222	1
HPA043392	0.279	1	0.335	1
HPA034678	0.279	1	0.27	1
HPA035108	0.279	1	0.246	1
HPA036703	0.279	1	0.249	1
HPA039232	0.279	1	0.296	1
HPA038455	0.28	1	0.274	1
HPA035078	0.28	1	0.239	1
HPA030948	0.28	1	0.261	1
HPA044439	0.28	1	0.321	1
HPA039942	0.28	1	0.279	1
HPA046499	0.28	1	0.263	1
HPA027237	0.28	1	0.26	1
HPA042436	0.28	1	0.283	1
HPA036793	0.28	1	0.197	1
HPA036863	0.28	1	0.301	1
HPA046952	0.281	1	0.275	1
HPA036810	0.281	1	0.268	1
HPA029579	0.281	1	0.291	1
HPA028623	0.281	1	0.284	1
HPA035048	0.281	1	0.234	1
HPA037676	0.281	1	0.277	1
HPA047052	0.281	1	0.225	1
HPA040461	0.281	1	0.317	1
HPA041442	0.281	1	0.295	1
HPA027407	0.281	1	0.282	1
HPA036942	0.282	1	0.273	1
HPA046598	0.282	1	0.277	1
HPA038464	0.282	1	0.276	1
HPA042379	0.282	1	0.315	1
HPA035350	0.282	1	0.258	1
HPA046868	0.282	1	0.346	1
HPA035090	0.282	1	0.231	1
HPA044422	0.282	1	0.295	1
HPA027843	0.282	1	0.306	1
HPA044697	0.282	1	0.352	1
HPA034857	0.283	1	0.294	1
HPA046935	0.283	1	0.309	1
HPA035603	0.283	1	0.255	1
HPA042353	0.283	1	0.307	1
HPA035808	0.283	1	0.288	1
HPA042979	0.284	1	0.298	1
HPA045746	0.284	1	0.223	1
HPA047718	0.284	1	0.299	1
HPA027455	0.284	1	0.29	1
HPA036261	0.285	1	0.242	1
HPA039930	0.285	1	0.279	1
HPA041147	0.285	1	0.296	1
HPA047239	0.286	1	0.284	1
HPA028459	0.286	1	0.28	1
HPA047127	0.286	1	0.333	1
HPA042776	0.286	1	0.316	1
HPA047725	0.286	1	0.302	1
HPA041896	0.286	1	0.311	1
HPA039562	0.286	1	0.28	1
HPA044856	0.286	1	0.235	1
HPA040065	0.286	1	0.298	1
HPA046558	0.287	1	0.292	1
HPA008322	0.287	1	0.335	1
HPA032081	0.287	1	0.271	1
HPA030235	0.287	1	0.281	1
HPA041529	0.287	1	0.316	1
HPA038430	0.287	1	0.386	1
HPA030868	0.287	1	0.436	1
HPA035089	0.287	1	0.247	1
HPA041983	0.288	1	0.282	1
HPA044569	0.288	1	0.312	1
HPA029635	0.288	1	0.261	1
HPA036504	0.288	1	0.256	1
HPA028689	0.288	1	0.263	1
HPA038728	0.288	1	0.282	1
HPA040876	0.288	1	0.283	1
HPA042433	0.288	1	0.267	1
HPA034798	0.288	1	0.24	1
HPA030224	0.288	1	0.265	1
HPA035312	0.288	1	0.237	1
HPA036909	0.289	1	0.26	1
HPA039682	0.289	1	0.283	1
HPA047503	0.289	1	0.321	1
HPA038936	0.289	1	0.284	1
HPA040220	0.29	1	0.322	1
HPA041927	0.29	1	0.255	1
HPA043496	0.29	1	0.313	1
HPA035180	0.29	1	0.297	1
HPA004838	0.29	1	0.292	1
HPA029313	0.29	1	0.269	1
HPA045895	0.291	1	0.287	1
HPA047146	0.291	1	0.339	1
HPA045865	0.291	1	0.297	1
HPA042115	0.291	1	0.236	1
HPA044664	0.292	1	0.333	1
HPA036163	0.292	1	0.241	1
HPA043053	0.292	1	0.287	1
HPA030067	0.292	1	0.287	1
HPA037797	0.292	1	0.291	1
HPA035035	0.292	1	0.251	1
HPA045069	0.292	1	0.276	1
HPA046718	0.293	1	0.3	1
HPA041943	0.293	1	0.274	1
HPA029505	0.293	1	0.282	1
HPA041928	0.293	1	0.317	1
HPA037930	0.293	1	0.288	1
HPA047117	0.293	1	0.326	1
HPA027103	0.294	1	0.27	1
HPA031686	0.294	1	0.371	1
HPA047688	0.294	1	0.331	1
HPA041790	0.294	1	0.306	1
HPA038819	0.295	1	0.289	1
HPA042430	0.295	1	0.297	1
HPA044976	0.295	1	0.461	1
HPA046593	0.295	1	0.257	1
HPA046153	0.295	1	0.288	1
HPA046636	0.295	1	0.298	1
HPA030813	0.295	1	0.386	1
HPA042081	0.295	1	0.316	1
HPA030348	0.295	1	0.308	1
HPA047172	0.296	1	0.345	1
HPA038645	0.296	1	0.29	1
HPA034676	0.296	1	0.297	1
HPA044597	0.296	1	0.31	1
HPA029523	0.296	1	0.276	1
HPA027818	0.296	1	0.274	1
HPA045798	0.296	1	0.283	1
HPA026813	0.297	1	0.289	1
HPA044844	0.297	1	0.354	1
HPA020099	0.297	1	0.279	1
HPA046581	0.297	1	0.295	1
HPA037420	0.297	1	0.292	1
HPA043291	0.297	1	0.291	1
HPA029053	0.298	1	0.329	1
HPA030092	0.298	1	0.279	1
HPA044858	0.298	1	0.333	1
HPA047293	0.298	1	0.351	1
HPA043248	0.298	1	0.353	1
HPA035283	0.298	1	0.258	1
HPA030472	0.298	1	0.253	1
HPA047391	0.298	1	0.327	1
HPA035365	0.298	1	0.229	1
HPA034496	0.299	1	0.262	1
HPA041874	0.299	1	0.457	1
HPA040224	0.299	1	0.283	1
HPA040195	0.299	1	0.333	1
HPA031019	0.299	1	0.226	1
HPA036310	0.299	1	0.229	1
HPA040213	0.3	1	0.342	1
HPA036492	0.3	1	0.246	1
HPA041303	0.3	1	0.295	1
HPA031016	0.3	1	0.274	1
HPA044352	0.3	1	0.316	1
HPA044401	0.3	1	0.37	1
HPA029196	0.301	1	0.353	1
HPA036080	0.301	1	0.191	1
HPA035763	0.301	1	0.256	1
HPA031004	0.301	1	0.231	1
HPA035797	0.301	1	0.256	1
HPA039094	0.301	1	0.296	1
HPA047712	0.301	1	0.322	1
HPA034982	0.301	1	0.31	1
HPA045592	0.302	1	0.333	1
HPA045007	0.302	1	0.294	1
HPA043134	0.302	1	0.322	1
HPA047806	0.303	1	0.365	1
HPA042033	0.303	1	0.326	1
HPA028812	0.303	1	0.297	1
HPA046078	0.303	1	0.294	1
HPA035084	0.304	1	0.245	1
HPA028731	0.304	1	0.293	1
HPA035064	0.304	1	0.247	1
HPA036240	0.304	1	0.315	1
HPA042031	0.304	1	0.349	1
HPA045320	0.304	1	0.318	1
HPA043717	0.304	1	0.346	1
HPA029110	0.304	1	0.369	1
HPA012072	0.305	1	0.299	1
HPA034785	0.305	1	0.24	1
HPA036914	0.305	1	0.229	1
HPA047487	0.306	1	0.316	1
HPA030193	0.306	1	0.3	1
HPA029857	0.306	1	0.226	1
HPA030546	0.306	1	0.316	1
HPA044001	0.306	1	0.333	1
HPA036403	0.306	1	0.301	1
HPA036994	0.306	1	0.315	1
HPA045499	0.306	1	0.227	1
HPA031847	0.306	1	0.386	1
HPA044478	0.307	1	0.26	1
HPA028877	0.307	1	0.301	1
HPA046621	0.307	1	0.29	1
HPA047707	0.308	1	0.315	1
HPA007842	0.308	1	0.303	1
HPA035063	0.308	1	0.265	1
HPA040051	0.308	1	0.329	1
HPA041483	0.309	1	0.303	1
HPA029248	0.309	1	0.303	1
HPA046540	0.309	1	0.257	1
HPA027266	0.309	1	0.297	1
HPA035395	0.309	1	0.272	1
HPA047865	0.31	1	0.282	1
HPA042165	0.31	1	0.328	1
HPA031008	0.31	1	0.251	1
HPA037968	0.31	1	0.295	1
HPA046779	0.31	1	0.331	1
HPA036823	0.31	1	0.307	1
HPA030920	0.31	1	0.346	1
HPA035849	0.31	1	0.26	1
HPA040460	0.311	1	0.421	1
HPA031149	0.311	1	0.303	1
HPA036706	0.311	1	0.331	1
HPA029000	0.311	1	0.305	1
HPA043679	0.311	1	0.361	1
HPA026848	0.311	1	0.314	1
HPA027337	0.311	1	0.31	1
HPA041266	0.311	1	0.348	1
HPA044378	0.311	1	0.283	1
HPA041872	0.312	1	0.332	1
HPA043753	0.312	1	0.39	1
HPA036928	0.312	1	0.324	1
HPA047132	0.312	1	0.405	1
HPA036781	0.312	1	0.327	1
HPA042460	0.312	1	0.326	1
HPA046685	0.313	1	0.366	1
HPA045946	0.313	1	0.285	1
HPA042765	0.313	1	0.255	1
HPA037724	0.313	1	0.308	1
HPA030302	0.313	1	0.366	1
HPA027728	0.314	1	0.308	1
HPA027976	0.314	1	0.292	1
HPA028962	0.314	1	0.328	1
HPA036939	0.314	1	0.23	1
HPA045494	0.314	1	0.344	1
HPA024761	0.314	1	0.407	1
HPA046660	0.314	1	0.278	1
HPA038962	0.314	1	0.308	1
HPA028314	0.314	1	0.324	1
HPA035796	0.314	1	0.221	1
HPA043917	0.314	1	0.335	1
HPA038487	0.314	1	0.309	1
HPA041669	0.315	1	0.322	1
HPA046691	0.315	1	0.307	1
HPA029718	0.315	1	0.343	1
HPA047735	0.315	1	0.378	1
HPA028783	0.315	1	0.303	1
HPA031640	0.315	1	0.466	1
HPA041709	0.316	1	0.221	1
HPA002643	0.316	1	0.254	1
HPA045487	0.316	1	0.252	1
HPA046342	0.316	1	0.3	1
HPA042119	0.316	1	0.252	1
HPA028766	0.316	1	0.329	1
HPA043654	0.316	1	0.426	1
HPA042693	0.317	1	0.274	1
HPA042717	0.317	1	0.349	1
HPA045581	0.317	1	0.319	1
HPA030238	0.317	1	0.362	1
HPA039481	0.317	1	0.35	1
HPA024801	0.317	1	0.309	1
HPA045570	0.317	1	0.375	1
HPA036394	0.317	1	0.243	1
HPA039375	0.317	1	0.312	1
HPA038658	0.318	1	0.312	1
HPA027448	0.318	1	0.306	1
HPA046944	0.318	1	0.322	1
HPA043687	0.318	1	0.405	1
HPA039349	0.318	1	0.312	1
HPA038980	0.318	1	0.306	1
HPA028519	0.318	1	0.312	1
HPA039423	0.318	1	0.313	1
HPA031273	0.318	1	0.313	1
HPA047093	0.318	1	0.347	1
HPA047285	0.318	1	0.343	1
HPA038940	0.319	1	0.313	1
HPA032134	0.319	1	0.24	1
HPA027097	0.319	1	0.296	1
HPA042112	0.319	1	0.292	1
HPA029103	0.319	1	0.296	1
HPA037866	0.319	1	0.313	1
HPA046394	0.319	1	0.311	1
HPA044437	0.319	1	0.249	1
HPA045116	0.319	1	0.307	1
HPA044089	0.32	1	0.544	1
HPA027755	0.321	1	0.315	1
HPA031204	0.321	1	0.314	1
HPA047673	0.321	1	0.345	1
HPA041789	0.321	1	0.393	1
HPA047418	0.321	1	0.397	1
HPA044999	0.321	1	0.319	1
HPA047590	0.322	1	0.341	1
HPA034641	0.322	1	0.321	1
HPA031452	0.322	1	0.312	1
HPA031044	0.323	1	0.296	1
HPA035573	0.323	1	0.283	1
HPA029565	0.323	1	0.34	1
HPA006688	0.323	1	0.32	1
HPA029610	0.324	1	0.321	1
HPA032117	0.324	1	0.278	1
HPA041247	0.324	1	0.35	1
HPA041500	0.325	1	0.334	1
HPA043993	0.325	1	0.388	1
HPA044737	0.325	1	0.277	1
HPA035579	0.325	1	0.283	1
HPA030480	0.325	1	0.259	1
HPA028443	0.325	1	0.303	1
HPA046534	0.325	1	0.286	1
HPA035851	0.325	1	0.413	1
HPA044745	0.325	1	0.329	1
HPA046229	0.325	1	0.319	1
HPA047711	0.326	1	0.458	1
HPA029629	0.326	1	0.329	1
HPA039743	0.326	1	0.32	1
HPA043546	0.326	1	0.294	1
HPA027885	0.326	1	0.378	1
HPA038822	0.326	1	0.321	1
HPA043794	0.327	1	0.36	1
HPA046148	0.327	1	0.257	1
HPA037782	0.327	1	0.321	1
HPA041704	0.327	1	0.345	1
HPA047677	0.327	1	0.359	1
HPA046570	0.327	1	0.337	1
HPA045769	0.327	1	0.357	1
HPA045772	0.327	1	0.331	1
HPA046729	0.328	1	0.515	1
HPA041394	0.328	1	0.322	1
HPA040454	0.328	1	0.347	1
HPA041420	0.328	1	0.381	1
HPA041506	0.328	1	0.357	1
HPA034859	0.329	1	0.249	1
HPA043169	0.329	1	0.363	1
HPA041590	0.329	1	0.325	1
HPA042100	0.329	1	0.317	1
HPA037612	0.329	1	0.323	1
HPA028560	0.329	1	0.386	1
HPA045803	0.329	1	0.232	1
HPA046560	0.329	1	0.432	1
HPA035876	0.329	1	0.292	1
HPA046968	0.329	1	0.435	1
HPA045571	0.329	1	0.515	1
HPA035299	0.33	1	0.339	1
HPA046195	0.33	1	0.363	1
HPA036328	0.33	1	0.313	1
HPA036684	0.33	1	0.316	1
HPA035079	0.33	1	0.301	1
HPA040466	0.33	1	0.36	1
HPA029136	0.33	1	0.325	1
HPA047291	0.331	1	0.343	1
HPA043104	0.331	1	0.379	1
HPA043639	0.331	1	0.364	1
HPA030912	0.331	1	0.331	1
HPA041144	0.331	1	0.349	1
HPA028203	0.331	1	0.329	1
HPA024798	0.331	1	0.318	1
HPA045628	0.331	1	0.303	1
HPA041557	0.331	1	0.395	1
HPA036405	0.331	1	0.345	1
HPA030195	0.331	1	0.319	1
HPA047376	0.331	1	0.336	1
HPA042432	0.332	1	0.348	1
HPA041858	0.332	1	0.371	1
HPA041841	0.332	1	0.356	1
HPA027030	0.332	1	0.313	1
HPA046614	0.332	1	0.448	1
HPA031991	0.332	1	0.283	1
HPA047276	0.332	1	0.363	1
HPA042587	0.332	1	0.332	1
HPA036745	0.333	1	0.317	1
HPA046200	0.333	1	0.318	1
HPA029255	0.333	1	0.381	1
HPA042279	0.333	1	0.371	1
HPA046217	0.333	1	0.325	1
HPA030604	0.333	1	0.328	1
HPA037499	0.333	1	0.318	1
HPA035770	0.333	1	0.336	1
HPA042592	0.334	1	0.366	1
HPA045721	0.334	1	0.287	1
HPA028518	0.334	1	0.357	1
HPA046859	0.334	1	0.455	1
HPA040168	0.334	1	0.353	1
HPA044568	0.334	1	0.346	1
HPA008848	0.334	1	0.301	1
HPA041127	0.334	1	0.378	1
HPA043296	0.334	1	0.337	1
HPA041128	0.335	1	0.366	1
HPA035321	0.335	1	0.342	1
HPA028892	0.335	1	0.338	1
HPA035275	0.335	1	0.255	1
HPA028136	0.336	1	0.381	1
HPA044770	0.336	1	0.313	1
HPA035258	0.336	1	0.267	1
HPA036981	0.336	1	0.311	1
HPA030181	0.337	1	0.338	1
HPA028442	0.337	1	0.339	1
HPA044862	0.337	1	0.375	1
HPA026815	0.337	1	0.353	1
HPA028377	0.338	1	0.366	1
HPA038668	0.338	1	0.334	1
HPA041283	0.338	1	0.511	1
HPA031207	0.338	1	0.352	1
HPA045854	0.338	1	0.345	1
HPA043442	0.338	1	0.357	1
HPA035962	0.338	1	0.286	1
HPA028817	0.338	1	0.317	1
HPA039884	0.338	1	0.334	1
HPA039742	0.339	1	0.333	1
HPA031531	0.339	1	0.353	1
HPA039600	0.339	1	0.333	1
HPA047483	0.339	1	0.339	1
HPA041047	0.339	1	0.387	1
HPA038636	0.339	1	0.334	1
HPA024828	0.339	1	0.335	1
HPA029072	0.34	1	0.334	1
HPA047463	0.34	1	0.335	1
HPA043530	0.34	1	0.371	1
HPA036696	0.34	1	0.303	1
HPA044050	0.34	1	0.355	1
HPA035978	0.34	1	0.384	1
HPA044821	0.341	1	0.33	1
HPA046930	0.341	1	0.321	1
HPA039004	0.341	1	0.336	1
HPA036362	0.341	1	0.343	1
HPA040082	0.341	1	0.298	1
HPA035304	0.341	1	0.303	1
HPA044730	0.341	1	0.355	1
HPA035088	0.342	1	0.304	1
HPA041968	0.342	1	0.407	1
HPA031964	0.342	1	0.337	1
HPA042336	0.342	1	0.355	1
HPA030840	0.342	1	0.452	1
HPA042940	0.343	1	0.389	1
HPA041435	0.343	1	0.355	1
HPA030066	0.343	1	0.361	1
HPA043645	0.343	1	0.392	1
HPA042830	0.343	1	0.401	1
HPA028722	0.343	1	0.329	1
HPA042437	0.343	1	0.342	1
HPA047154	0.343	1	0.348	1
HPA035719	0.343	1	0.326	1
HPA047115	0.343	1	0.454	1
HPA041805	0.344	1	0.368	1
HPA043541	0.344	1	0.339	1
HPA039059	0.344	1	0.336	1
HPA039180	0.344	1	0.338	1
HPA043375	0.344	1	0.363	1
HPA041826	0.344	1	0.359	1
HPA040254	0.344	1	0.385	1
HPA042417	0.344	1	0.354	1
HPA041019	0.344	1	0.354	1
HPA041443	0.344	1	0.387	1
HPA046623	0.344	1	0.362	1
HPA027545	0.344	1	0.339	1
HPA031169	0.345	1	0.339	1
HPA038163	0.345	1	0.339	1
HPA028602	0.345	1	0.34	1
HPA029234	0.345	1	0.333	1
HPA038775	0.345	1	0.339	1
HPA031877	0.345	1	0.55	1
HPA046951	0.345	1	0.468	1
HPA042873	0.345	1	0.356	1
HPA038637	0.346	1	0.34	1
HPA046752	0.346	1	0.564	1
HPA037486	0.346	1	0.348	1
HPA031184	0.346	1	0.358	1
HPA040492	0.346	1	0.344	1
HPA044062	0.347	1	0.334	1
HPA040749	0.347	1	0.325	1
HPA038885	0.347	1	0.345	1
HPA035695	0.347	1	0.327	1
HPA036034	0.347	1	0.318	1
HPA030262	0.347	1	0.299	1
HPA042439	0.347	1	0.385	1
HPA030236	0.347	1	0.348	1
HPA040055	0.347	1	0.344	1
HPA029167	0.347	1	0.399	1
HPA031525	0.348	1	0.421	1
HPA039525	0.348	1	0.343	1
HPA036182	0.348	1	0.341	1
HPA035349	0.348	1	0.291	1
HPA012672	0.349	1	0.385	1
HPA040716	0.349	1	0.401	1
HPA030383	0.349	1	0.359	1
HPA009637	0.349	1	0.288	1
HPA036256	0.349	1	0.346	1
HPA044958	0.349	1	0.309	1
HPA036360	0.349	1	0.373	1
HPA045020	0.349	1	0.318	1
HPA038773	0.349	1	0.344	1
HPA037734	0.35	1	0.349	1
HPA045873	0.35	1	0.346	1
HPA042659	0.35	1	0.366	1
HPA029782	0.35	1	0.357	1
HPA037642	0.35	1	0.372	1
HPA038147	0.35	1	0.336	1
HPA044012	0.35	1	0.427	1
[truncated: 5,265 more rows]
