# Supplementary material for: Profiles of histidine-rich glycoprotein associate with age and risk of all-cause mortality
Source: Life Sci Alliance. 2020 Jul 31;3(10):e202000817. doi: 10.26508/lsa.202000817 (PMC7409555; doi:10.26508/lsa.202000817)
Supplement: Supplementary file 3 [file LSA-2020-00817_TableS2.xlsx]

## Sheet: Sheet1
Category	Trait	HPA045005		Bsi0137
		Estimate*	P-value	Estimate*	P-value
Aging	Age	0.01	1.53 × 10-6	0.0017	0.44
	Mortality risk	1.25	6.45 × 10-5	1.03	0.59
Variants	rs9898 (Pro204Ser)	0.15	2.35 × 10-97	-0.23	1.85 × 10-177
	rs1042464 (Asn493Ile)	0.1	1.9 ´ 10‑44	-0.33	< 1 × 10-300
Clinical	APOA1	-0.26	9.47 × 10-6	-0.01	0.76
	APOB	-0.23	8.46 × 10-4	0.3	6.81 × 10-10
	CRP	0.012	7.33 × 10-5	0.0003	0.88
	Glucose	-0.028	0.061	0.013	0.21
	Hb	-0.008	6.45 × 10-9	0.0004	0.68
	HbA1C	-0.047	0.07	0.03	0.092
	HDL	-0.035	0.41	-0.12	5.65 × 10-5
	LDL	-0.044	1.53 × 10-2	0.071	1.90 × 10-8
	TC	-0.06	1.37 × 10-4	0.06	4.92 × 10-8
	TG	-0.086	2.73 × 10-5	0.074	2.36 × 10-7
