# Supplementary material for: Profiles of histidine-rich glycoprotein associate with age and risk of all-cause mortality
Source: Life Sci Alliance. 2020 Jul 31;3(10):e202000817. doi: 10.26508/lsa.202000817 (PMC7409555; doi:10.26508/lsa.202000817)
Supplement: Supplementary file 6 [file LSA-2020-00817_TableS5.xls]

## Sheet: TableS5
Supplementary Table 5. Statistics for the survival analyses presented in Fig 3 and supplementary Fig S8.
Ages were grouped into 5-year intervals. The number of individuals who entered each age-interval and died or censored within the interval was clarified.
Age-interval	Female
	Top 1/4				Bottom 1/4
	Nft*	Dft*	Cft*	LEft†	Nfb*	Dfb*	Cfb*	LEfb†
(45,50]	12	0	0	87.3	13	0	0	91
(50,55]	52	0	0	87.3	54	0	0	91
(55,60]	116	0	27	87.5	120	0	31	91
(60,65]	175	1	36	87.7	156	2	46	91
(65,70]	216	6	82	88.1	209	1	75	91.2
(70,75]	188	12	72	88.8	191	4	60	91.4
(75,80]	132	7	54	89.9	155	4	82	91.9
(80,85]	90	5	48	91.5	88	3	42	92.8
(85,90]	45	16	14	93.7	47	12	23	94.3
(90,95]	16	2	10	96.5	13	3	6	96.6
(95,100]	4	3	1	100	4	1	2	99.8
(100,105]	0	0	0		1	1	0
Age-interval	Male
	Top 1/4				Bottom 1/4
	Nmt*	Dmt*	Cmt*	LEmt†	Nmb*	Dmb*	Cmb*	LEmb†
(45,50]	8	0	0	83.9	4	0	0	86.7
(50,55]	44	0	0	84	43	0	0	86.8
(55,60]	91	1	19	84.2	87	0	13	86.9
(60,65]	132	3	39	84.6	138	1	44	87.1
(65,70]	192	5	57	85.3	180	6	58	87.5
(70,75]	178	15	55	86.3	181	8	50	88.2
(75,80]	138	11	73	87.8	150	12	75	89.3
(80,85]	64	13	26	89.9	73	6	38	90.9
(85,90]	29	7	15	92.6	34	10	15	93.2
(90,95]	8	4	2	95.8	10	3	4	96.2
(95,100]	2	0	2	99.7	3	1	2	99.8
(100,105]	0	0	0		0	0	0
* Nx = the number of individuals entering the age-interval, Dx = the number of dead subjects within the age interval, and Cx = the number of individuals censored within the age interval.
† LEx = Life expectancy of the individual who is entering the age interval, i.e. lower bound age (e.g. 70 for (70,75] interval), assuming time-to-event follows Weibull distribution.
